# Supplementary material for: RNase P/MRP subunits chaperone telomerase holoenzyme assembly in fission yeast
Source: EMBO Rep. 2026 Apr 28;27(12):3277–302. doi: 10.1038/s44319-026-00782-9 (PMC13303942; doi:10.1038/s44319-026-00782-9)
Supplement: Supplementary file 3 — Source data Fig. 1 [file 44319_2026_782_MOESM3_ESM.zip]

Archive with 38 entries (32 files):
- Figure 1/
- Figure 1/.DS_Store
- __MACOSX/Figure 1/._.DS_Store
- Figure 1/1A/
- Figure 1/1B/
- Figure 1/1E/
- Figure 1/1D/
- Figure 1/1C/
- Figure 1/1A/western_HA reprobe.tif
- __MACOSX/Figure 1/1A/._western_HA reprobe.tif
- Figure 1/1A/.DS_Store
- __MACOSX/Figure 1/1A/._.DS_Store
- Figure 1/1A/western_FLAG.tif
- __MACOSX/Figure 1/1A/._western_FLAG.tif
- Figure 1/1B/western_HA reprobe.tif
- __MACOSX/Figure 1/1B/._western_HA reprobe.tif
- Figure 1/1B/.DS_Store
- __MACOSX/Figure 1/1B/._.DS_Store
- Figure 1/1B/western_FLAG.tif
- __MACOSX/Figure 1/1B/._western_FLAG.tif
- Figure 1/1E/.DS_Store
- __MACOSX/Figure 1/1E/._.DS_Store
- Figure 1/1E/qPCR_1E.xlsx
- __MACOSX/Figure 1/1E/._qPCR_1E.xlsx
- Figure 1/1D/IP northern_MRP1 reprobe.tif
- __MACOSX/Figure 1/1D/._IP northern_MRP1 reprobe.tif
- Figure 1/1D/.DS_Store
- __MACOSX/Figure 1/1D/._.DS_Store
- Figure 1/1D/input northern_MRP1 reprobe.tif
- __MACOSX/Figure 1/1D/._input northern_MRP1 reprobe.tif
- Figure 1/1D/input northern_TER1.tif
- __MACOSX/Figure 1/1D/._input northern_TER1.tif
- Figure 1/1D/IP northern_TER1.tif
- __MACOSX/Figure 1/1D/._IP northern_TER1.tif
- Figure 1/1C/.DS_Store
- __MACOSX/Figure 1/1C/._.DS_Store
- Figure 1/1C/gel_Coomassie.tif
- __MACOSX/Figure 1/1C/._gel_Coomassie.tif
