# Supplementary material for: RNase P/MRP subunits chaperone telomerase holoenzyme assembly in fission yeast
Source: EMBO Rep. 2026 Apr 28;27(12):3277–302. doi: 10.1038/s44319-026-00782-9 (PMC13303942; doi:10.1038/s44319-026-00782-9)
Supplement: Supplementary file 3 — Source data Fig. 1 [file 44319_2026_782_MOESM3_ESM.zip › Figure 1/1E/qPCR_1E.xlsx]

## Sheet: FLAG-Pop6
Replicate	Sample	Target	Ct	IP-input (dCT)	ddCT	-ddCT
1	Control input	TER1	17.7472
1	Control input	TER1-pre	22.9857					Log2 scale FLAG IP of FLAG-Pop6 relative to untagged control
1	Control input	MRP1	15.855						Rep1	Rep2	Rep3	Mean	SEM	p-value (unpaired t-test, FLAG-Pop6 to control)	sign
1	Control input	RRK1	13.8461					TER1	11.5323	10.1445	9.39291	10.3566	0.626613	0.00364074	**
1	Control IP	TER1	24.1418	6.39456	0	0		TER1-pre	6.63891	4.52884	3.21792	4.79522	0.996496	0.0405749	*
1	Control IP	TER1-pre	26.1154	3.12977	0	0		MRP1	14.9404	13.7641	14.6887	14.4644	0.35761	0.000610688	***
1	Control IP	MRP1	22.2289	6.3739	0	0		RRK1	15.5931	14.4655	15.2565	15.1051	0.334187	0.000489121	***
1	Control IP	RRK1	22.753	8.90689	0	0
1	FLAG-Pop6 input	TER1	17.5596
1	FLAG-Pop6 input	TER1-pre	22.6675
1	FLAG-Pop6 input	MRP1	15.7324
1	FLAG-Pop6 input	RRK1	13.7616
1	FLAG-Pop6 IP	TER1	12.4219	-5.1377	-11.5323	11.5323
1	FLAG-Pop6 IP	TER1-pre	19.1584	-3.50914	-6.63891	6.63891
1	FLAG-Pop6 IP	MRP1	7.16587	-8.56653	-14.9404	14.9404
1	FLAG-Pop6 IP	RRK1	7.07545	-6.68619	-15.5931	15.5931
2	Control input	TER1	17.842
2	Control input	TER1-pre	23.1786
2	Control input	MRP1	15.9403
2	Control input	RRK1	13.9103
2	Control IP	TER1	22.5606	4.71865	0	0
2	Control IP	TER1-pre	23.8362	0.657585	0	0
2	Control IP	MRP1	20.9076	4.96736	0	0
2	Control IP	RRK1	21.4304	7.52004	0	0
2	FLAG-Pop6 input	TER1	17.5718
2	FLAG-Pop6 input	TER1-pre	22.7481
2	FLAG-Pop6 input	MRP1	15.7541
2	FLAG-Pop6 input	RRK1	13.8194
2	FLAG-Pop6 IP	TER1	12.146	-5.42588	-10.1445	10.1445
2	FLAG-Pop6 IP	TER1-pre	18.8769	-3.87125	-4.52884	4.52884
2	FLAG-Pop6 IP	MRP1	6.95728	-8.79678	-13.7641	13.7641
2	FLAG-Pop6 IP	RRK1	6.87387	-6.94551	-14.4655	14.4655
3	Control input	TER1	17.5824
3	Control input	TER1-pre	23.1862
3	Control input	MRP1	15.475
3	Control input	RRK1	13.1175
3	Control IP	TER1	23.8371	6.2547	0	0
3	Control IP	TER1-pre	24.3746	1.18839	0	0
3	Control IP	MRP1	23.6698	8.19484	0	0
3	Control IP	RRK1	23.3477	10.2303	0	0
3	FLAG-Pop6 input	TER1	17.3223
3	FLAG-Pop6 input	TER1-pre	22.9939
3	FLAG-Pop6 input	MRP1	15.5853
3	FLAG-Pop6 input	RRK1	13.1614
3	FLAG-Pop6 IP	TER1	14.184	-3.13821	-9.39291	9.39291
3	FLAG-Pop6 IP	TER1-pre	20.9643	-2.02953	-3.21792	3.21792
3	FLAG-Pop6 IP	MRP1	9.09136	-6.49391	-14.6887	14.6887
3	FLAG-Pop6 IP	RRK1	8.13513	-5.02628	-15.2565	15.2565

## Sheet: Pop7-HA
Replicate	Sample	Target	Ct	IP-input (dCT)	ddCT	-ddCT
1	Control input	TER1	18.5632
1	Control input	TER1-pre	24.9278					Log2 scale HA IP of Pop7-HA relative to untagged control
1	Control input	MRP1	18.0188						Rep1	Rep2	Rep3	Mean	SEM	p-value (unpaired t-test, Pop7-HA to control)	sign
1	Control input	RRK1	16.044					TER1	11.6438	10.9168	11.3392	11.3	0.210778	0.000347751	***
1	Control IP	TER1	26.8303	8.26705	0	0		TER1-pre	7.60668	6.31983	7.2606	7.06237	0.384477	0.00295063	**
1	Control IP	TER1-pre	31.3972	6.46939	0	0		MRP1	12.7866	14.1068	13.6697	13.521	0.3883	0.000823719	***
1	Control IP	MRP1	23.239	5.22018	0	0		RRK1	13.2106	14.87	15.2485	14.443	0.625846	0.00187239	**
1	Control IP	RRK1	22.3691	6.32509	0	0
1	Pop7-HA input	TER1	19.2531
1	Pop7-HA input	TER1-pre	24.6648
1	Pop7-HA input	MRP1	18.1569
1	Pop7-HA input	RRK1	16.539
1	Pop7-HA IP	TER1	15.8763	-3.37678	-11.6438	11.6438
1	Pop7-HA IP	TER1-pre	23.5275	-1.13729	-7.60668	7.60668
1	Pop7-HA IP	MRP1	10.5905	-7.56639	-12.7866	12.7866
1	Pop7-HA IP	RRK1	9.65356	-6.88549	-13.2106	13.2106
2	Control input	TER1	17.5505
2	Control input	TER1-pre	23.1537
2	Control input	MRP1	15.2709
2	Control input	RRK1	13.6768
2	Control IP	TER1	26.6132	9.06266	0	0
2	Control IP	TER1-pre	30.9585	7.80487	0	0
2	Control IP	MRP1	24.4788	9.20796	0	0
2	Control IP	RRK1	24.8588	11.182	0	0
2	Pop7-HA input	TER1	18.5453
2	Pop7-HA input	TER1-pre	23.108
2	Pop7-HA input	MRP1	15.4961
2	Pop7-HA input	RRK1	13.9595
2	Pop7-HA IP	TER1	16.6911	-1.85419	-10.9168	10.9168
2	Pop7-HA IP	TER1-pre	24.593	1.48504	-6.31983	6.31983
2	Pop7-HA IP	MRP1	10.5973	-4.89886	-14.1068	14.1068
2	Pop7-HA IP	RRK1	10.2715	-3.688	-14.87	14.87
3	Control input	TER1	19.2719
3	Control input	TER1-pre	24.1129
3	Control input	MRP1	18.1283
3	Control input	RRK1	15.764
3	Control IP	TER1	26.4982	7.22628	0	0
3	Control IP	TER1-pre	30.7235	6.61061	0	0
3	Control IP	MRP1	24.6049	6.47657	0	0
3	Control IP	RRK1	24.6089	8.84482	0	0
3	Pop7-HA input	TER1	20.0014
3	Pop7-HA input	TER1-pre	24.3635
3	Pop7-HA input	MRP1	17.8476
3	Pop7-HA input	RRK1	16.0488
3	Pop7-HA IP	TER1	15.8884	-4.11294	-11.3392	11.3392
3	Pop7-HA IP	TER1-pre	23.7135	-0.649988	-7.2606	7.2606
3	Pop7-HA IP	MRP1	10.6545	-7.19308	-13.6697	13.6697
3	Pop7-HA IP	RRK1	9.6451	-6.40373	-15.2485	15.2485

## Sheet: HA-Pop100
Replicate	Sample	Target	Ct	IP-input (dCT)	ddCT	-ddCT
1	Control input	TER1	18.5632
1	Control input	TER1-pre	24.9278					Log2 scale HA IP of HA-Pop100 relative to untagged control
1	Control input	MRP1	18.0188						Rep1	Rep2	Rep3	Mean	SEM	p-value (unpaired t-test, HA-Pop100 to control)	sign
1	Control input	RRK1	16.044					TER1	9.02712	10.2224	9.85593	9.7018	0.353535	0.00132525	**
1	Control IP	TER1	26.8303	8.26705	0	0		TER1-pre	3.85128	5.93346	6.03191	5.27221	0.711036	0.0177069	*
1	Control IP	TER1-pre	31.3972	6.46939	0	0		MRP1	9.36892	12.1938	10.3658	10.6428	0.827137	0.00598587	**
1	Control IP	MRP1	23.239	5.22018	0	0		RRK1	10.8646	14.0094	14.4051	13.093	1.12007	0.00723899	**
1	Control IP	RRK1	22.3691	6.32509	0	0
1	HA-Pop100 input	TER1	19.5999						0	0	0
1	HA-Pop100 input	TER1-pre	24.7182
1	HA-Pop100 input	MRP1	16.9773
1	HA-Pop100 input	RRK1	15.9471
1	HA-Pop100 IP	TER1	18.8399	-0.760068	-9.02712	9.02712
1	HA-Pop100 IP	TER1-pre	27.3364	2.61811	-3.85128	3.85128
1	HA-Pop100 IP	MRP1	12.8285	-4.14874	-9.36892	9.36892
1	HA-Pop100 IP	RRK1	11.4077	-4.53946	-10.8646	10.8646
2	Control input	TER1	17.5505
2	Control input	TER1-pre	23.1537
2	Control input	MRP1	15.2709
2	Control input	RRK1	13.6768
2	Control IP	TER1	26.6132	9.06266	0	0
2	Control IP	TER1-pre	30.9585	7.80487	0	0
2	Control IP	MRP1	24.4788	9.20796	0	0
2	Control IP	RRK1	24.8588	11.182	0	0
2	HA-Pop100 input	TER1	18.8585
2	HA-Pop100 input	TER1-pre	23.5383
2	HA-Pop100 input	MRP1	15.0399
2	HA-Pop100 input	RRK1	13.7143
2	HA-Pop100 IP	TER1	17.6988	-1.15969	-10.2224	10.2224
2	HA-Pop100 IP	TER1-pre	25.4098	1.87142	-5.93346	5.93346
2	HA-Pop100 IP	MRP1	12.0541	-2.98579	-12.1938	12.1938
2	HA-Pop100 IP	RRK1	10.8869	-2.82745	-14.0094	14.0094
3	Control input	TER1	19.2719
3	Control input	TER1-pre	24.1129
3	Control input	MRP1	18.1283
3	Control input	RRK1	15.764
3	Control IP	TER1	26.4982	7.22628	0	0
3	Control IP	TER1-pre	30.7235	6.61061	0	0
3	Control IP	MRP1	24.6049	6.47657	0	0
3	Control IP	RRK1	24.6089	8.84482	0	0
3	HA-Pop100 input	TER1	20.3126
3	HA-Pop100 input	TER1-pre	24.6951
3	HA-Pop100 input	MRP1	16.5151
3	HA-Pop100 input	RRK1	16.3769
3	HA-Pop100 IP	TER1	17.6829	-2.62965	-9.85593	9.85593
3	HA-Pop100 IP	TER1-pre	25.2738	0.578705	-6.03191	6.03191
3	HA-Pop100 IP	MRP1	12.6258	-3.88925	-10.3658	10.3658
3	HA-Pop100 IP	RRK1	10.8166	-5.56027	-14.4051	14.4051

## Sheet: Pop4-HA
Replicate	Sample	Target	Ct	IP-input (dCT)	ddCT	-ddCT
1	Control input	TER1	17.5678
1	Control input	TER1-pre	22.576					Log2 scale HA IP of Pop4-HA relative to untagged control
1	Control input	MRP1	15.564						Rep1	Rep2	Rep3	Mean	SEM	p-value (unpaired t-test, uneuqal variance, tagged to untagged control)	sign
1	Control input	RRK1	13.6782					TER1	2.76879	3.30966	1.43051	2.50299	0.558506	0.046355	*
1	Control IP	TER1	29.8908	12.323	0	0		TER1-pre	1.2412	3.21273	0.408126	1.62068	0.831556	0.190628	n.s
1	Control IP	TER1-pre	33.4281	10.8521	0	0		MRP1	14.3058	14.3326	12.0292	13.5559	0.763374	0.00315616	**
1	Control IP	MRP1	26.4879	10.9239	0	0		RRK1	13.8434	13.3886	10.0791	12.437	1.18624	0.00897504	**
1	Control IP	RRK1	27.5732	13.8951	0	0
1	Pop4-HA input	TER1	16.9024
1	Pop4-HA input	TER1-pre	22.3651
1	Pop4-HA input	MRP1	14.6492
1	Pop4-HA input	RRK1	13.1715
1	Pop4-HA IP	TER1	26.4566	9.55422	-2.76879	2.76879
1	Pop4-HA IP	TER1-pre	31.976	9.61089	-1.2412	1.2412
1	Pop4-HA IP	MRP1	11.2673	-3.38188	-14.3058	14.3058
1	Pop4-HA IP	RRK1	13.2232	0.0516767	-13.8434	13.8434
2	Control input	TER1	17.6952
2	Control input	TER1-pre	22.7089
2	Control input	MRP1	15.7113
2	Control input	RRK1	13.88
2	Control IP	TER1	30.0248	12.3296	0	0
2	Control IP	TER1-pre	34.7437	12.0349	0	0
2	Control IP	MRP1	26.2252	10.5139	0	0
2	Control IP	RRK1	27.2256	13.3456	0	0
2	Pop4-HA input	TER1	17.2519
2	Pop4-HA input	TER1-pre	22.4058
2	Pop4-HA input	MRP1	14.6564
2	Pop4-HA input	RRK1	13.0581
2	Pop4-HA IP	TER1	26.2718	9.01994	-3.30966	3.30966
2	Pop4-HA IP	TER1-pre	31.2279	8.82213	-3.21273	3.21273
2	Pop4-HA IP	MRP1	10.8377	-3.81871	-14.3326	14.3326
2	Pop4-HA IP	RRK1	13.0151	-0.0429879	-13.3886	13.3886
3	Control input	TER1	18.5632
3	Control input	TER1-pre	24.9278
3	Control input	MRP1	18.0188
3	Control input	RRK1	16.044
3	Control IP	TER1	26.8303	8.26705	0	0
3	Control IP	TER1-pre	31.3972	6.46939	0	0
3	Control IP	MRP1	23.239	5.22018	0	0
3	Control IP	RRK1	22.3691	6.32509	0	0
3	Pop4-HA input	TER1	18.2041
3	Pop4-HA input	TER1-pre	24.5479
3	Pop4-HA input	MRP1	17.5583
3	Pop4-HA input	RRK1	15.739
3	Pop4-HA IP	TER1	25.0406	6.83654	-1.43051	1.43051
3	Pop4-HA IP	TER1-pre	30.6092	6.06127	-0.408126	0.408126
3	Pop4-HA IP	MRP1	10.7492	-6.80903	-12.0292	12.0292
3	Pop4-HA IP	RRK1	11.985	-3.75402	-10.0791	10.0791
