# Supplementary material for: RNase P/MRP subunits chaperone telomerase holoenzyme assembly in fission yeast
Source: EMBO Rep. 2026 Apr 28;27(12):3277–302. doi: 10.1038/s44319-026-00782-9 (PMC13303942; doi:10.1038/s44319-026-00782-9)
Supplement: Supplementary file 4 — Source data Fig. 2 [file 44319_2026_782_MOESM4_ESM.zip]

Archive with 26 entries (20 files):
- Figure 2/
- Figure 2/.DS_Store
- __MACOSX/Figure 2/._.DS_Store
- Figure 2/2A/
- Figure 2/2F/
- Figure 2/2C,2E and 2G/
- Figure 2/2D/
- Figure 2/2B/
- Figure 2/2A/.DS_Store
- __MACOSX/Figure 2/2A/._.DS_Store
- Figure 2/2A/Telomerase activity assay.tif
- __MACOSX/Figure 2/2A/._Telomerase activity assay.tif
- Figure 2/2F/western_tbulin reprobe.tif
- __MACOSX/Figure 2/2F/._western_tbulin reprobe.tif
- Figure 2/2F/western_HA.tif
- __MACOSX/Figure 2/2F/._western_HA.tif
- Figure 2/2C,2E and 2G/Telomerase activity assay.tif
- __MACOSX/Figure 2/2C,2E and 2G/._Telomerase activity assay.tif
- Figure 2/2D/western_tubulin reprobe.tif
- __MACOSX/Figure 2/2D/._western_tubulin reprobe.tif
- Figure 2/2D/western_HA.tif
- __MACOSX/Figure 2/2D/._western_HA.tif
- Figure 2/2B/western_tubulin reprobe.tif
- __MACOSX/Figure 2/2B/._western_tubulin reprobe.tif
- Figure 2/2B/western_FLAG.tif
- __MACOSX/Figure 2/2B/._western_FLAG.tif
