# Supplementary material for: RNase P/MRP subunits chaperone telomerase holoenzyme assembly in fission yeast
Source: EMBO Rep. 2026 Apr 28;27(12):3277–302. doi: 10.1038/s44319-026-00782-9 (PMC13303942; doi:10.1038/s44319-026-00782-9)
Supplement: Supplementary file 5 — Source data Fig. 3 [file 44319_2026_782_MOESM5_ESM.zip]

Archive with 13 entries (10 files):
- Figure 3/
- Figure 3/3C/
- Figure 3/3D/
- Figure 3/.DS_Store
- __MACOSX/Figure 3/._.DS_Store
- Figure 3/3C/gel_Coomasie_1.tif
- __MACOSX/Figure 3/3C/._gel_Coomasie_1.tif
- Figure 3/3C/gel_Coomasie_2.tif
- __MACOSX/Figure 3/3C/._gel_Coomasie_2.tif
- Figure 3/3D/qPCR_3D.xlsx
- __MACOSX/Figure 3/3D/._qPCR_3D.xlsx
- Figure 3/3D/.DS_Store
- __MACOSX/Figure 3/3D/._.DS_Store
