# Supplementary material for: RNase P/MRP subunits chaperone telomerase holoenzyme assembly in fission yeast
Source: EMBO Rep. 2026 Apr 28;27(12):3277–302. doi: 10.1038/s44319-026-00782-9 (PMC13303942; doi:10.1038/s44319-026-00782-9)
Supplement: Supplementary file 5 — Source data Fig. 3 [file 44319_2026_782_MOESM5_ESM.zip › Figure 3/3D/qPCR_3D.xlsx]

## Sheet: FLAG-Pop6 IP
Replicate	Sample	Target	Ct	IP-input (dCT)	ddCT	-ddCT			Note: all the mean, SEM calculations and statistical analyses were performed in log2 scale (using -ddCT) and then converted to fold for the final figure
1	TER1_WT input	TER1	16.8136
1	TER1_WT input	TER1-pre	20.7193						in log2 scale
1	TER1_WT input	MRP1	16.1842							Rep1	Rep2	Rep3	Mean	sem	Mean+sem	Mean-sem	p-value (unpaired t-test, uneuqal variance, C926U to WT)
1	TER1_WT IP	TER1	12.0546	-4.75897	0	0			WT_TER1	0	0	0	0	0	0	0
1	TER1_WT IP	TER1-pre	18.8062	-1.91311	0	0			WT_TER1-pre	0	0	0	0	0	0	0
1	TER1_WT IP	MRP1	7.98518	-8.19903	0	0			WT_MRP1	0	0	0	0	0	0	0
1	TER1_C926U input	TER1	17.7426						C926U_TER1	-1.29827	-0.991114	-1.23953	-1.1763	0.0941338	-1.08217	-1.27044	0.00634317	**
1	TER1_C926U input	TER1-pre	20.4329						C926U_TER1-pre	-0.099668	0.0828128	0.0619384	0.0150278	0.0576636	0.0726914	-0.0426358	0.818772	n.s.
1	TER1_C926U input	MRP1	16.1814						C926U_MRP1	0.123479	0.401116	-0.0686798	0.151972	0.136365	0.288337	0.0156073	0.381051	n.s.
1	TER1_C926U IP	TER1	14.2818	-3.46071	1.29827	-1.29827
1	TER1_C926U IP	TER1-pre	18.6194	-1.81344	0.099668	-0.099668			in fold
1	TER1_C926U IP	MRP1	7.85894	-8.32251	-0.123479	0.123479				Rep1	Rep2	Rep3	Mean	sem	Mean+sem	Mean-sem	Positive error bar	Negative error bar
2	TER1_WT input	TER1	16.7283						WT_TER1	1	1	1	1		1	1	0	0
2	TER1_WT input	TER1-pre	20.6946						WT_TER1-pre	1	1	1	1		1	1	0	0
2	TER1_WT input	MRP1	16.055						WT_MRP1	1	1	1	1		1	1	0	0
2	TER1_WT IP	TER1	12.1171	-4.61126	0	0			C926U_TER1	0.406615	0.503089	0.423512	0.442484		0.472319	0.414535	0.0298342	0.0279497
2	TER1_WT IP	TER1-pre	18.8953	-1.79931	0	0			C926U_TER1-pre	0.933248	1.05908	1.04387	1.01047		1.05168	0.97088	0.0412059	0.0395914
2	TER1_WT IP	MRP1	7.94824	-8.10672	0	0			C926U_MRP1	1.08936	1.32053	0.95351	1.11109		1.22123	1.01088	0.110144	0.10021
2	TER1_C926U input	TER1	17.6899
2	TER1_C926U input	TER1-pre	20.3447
2	TER1_C926U input	MRP1	16.1854
2	TER1_C926U IP	TER1	14.0697	-3.62014	0.991114	-0.991114
2	TER1_C926U IP	TER1-pre	18.4626	-1.88212	-0.0828128	0.0828128
2	TER1_C926U IP	MRP1	7.67756	-8.50784	-0.401116	0.401116
3	TER1_WT input	TER1	16.8245
3	TER1_WT input	TER1-pre	20.8261
3	TER1_WT input	MRP1	16.2046
3	TER1_WT IP	TER1	12.0193	-4.80521	0	0
3	TER1_WT IP	TER1-pre	18.8148	-2.01133	0	0
3	TER1_WT IP	MRP1	7.92646	-8.27817	0	0
3	TER1_C926U input	TER1	17.8114
3	TER1_C926U input	TER1-pre	20.655
3	TER1_C926U input	MRP1	16.0614
3	TER1_C926U IP	TER1	14.2457	-3.56569	1.23953	-1.23953
3	TER1_C926U IP	TER1-pre	18.5817	-2.07327	-0.0619384	0.0619384
3	TER1_C926U IP	MRP1	7.8519	-8.20949	0.0686798	-0.0686798

## Sheet: Pop7-HA IP
Replicate	Sample	Target	Ct	IP-input (dCT)	ddCT	-ddCT			Note: all the mean, SEM calculations and statistical analyses were performed in log2 scale (using -ddCT) and then converted to fold for the final figure
1	TER1_WT input	TER1	18.6313
1	TER1_WT input	TER1-pre	19.8533						in log2 scale
1	TER1_WT input	MRP1	18.3							Rep1	Rep2	Rep3	Mean	sem	Mean+sem	Mean-sem	p-value (unpaired t-test, C926U to WT)
1	TER1_WT IP	TER1	14.0634	-4.5679	0	0			WT_TER1	0	0	0	0	0	0	0
1	TER1_WT IP	TER1-pre	20.3944	0.541101	0	0			WT_TER1-pre	0	0	0	0	0	0	0
1	TER1_WT IP	MRP1	10.4295	-7.87057	0	0			WT_MRP1	0	0	0	0	0	0	0
1	TER1_C926U input	TER1	17.6544						TER1	-2.61762	-2.40364	-2.27219	-2.43115	0.100659	-2.33049	-2.53181	0.00170989	**
1	TER1_C926U input	TER1-pre	19.2327						TER1-pre	-0.548761	0.173538	0.435663	0.0201467	0.294347	0.314493	-0.2742	0.951658	n.s.
1	TER1_C926U input	MRP1	18.248						MRP1	-0.107262	-0.0917072	0.584781	0.128604	0.228133	0.356737	-0.0995286	0.62972	n.s.
1	TER1_C926U IP	TER1	15.7041	-1.95029	2.61762	-2.61762
1	TER1_C926U IP	TER1-pre	20.3225	1.08986	0.548761	-0.548761			in fold
1	TER1_C926U IP	MRP1	10.4847	-7.76331	0.107262	-0.107262				Rep1	Rep2	Rep3	Mean	sem	Mean+sem	Mean-sem	Positive error bar	Negative error bar
2	TER1_WT input	TER1	18.6129						WT_TER1	1	1	1	1		1	1	0	0
2	TER1_WT input	TER1-pre	19.7728						WT_TER1-pre	1	1	1	1		1	1	0	0
2	TER1_WT input	MRP1	18.5762						WT_MRP1	1	1	1	1		1	1	0	0
2	TER1_WT IP	TER1	13.8444	-4.76848	0	0			C926U_TER1	0.162937	0.188987	0.207015	0.185417		0.198816	0.172921	0.0133989	0.0124959
2	TER1_WT IP	TER1-pre	19.9817	0.208858	0	0			C926U_TER1-pre	0.683607	1.12782	1.35253	1.01406		1.24357	0.826909	0.229512	0.187154
2	TER1_WT IP	MRP1	10.0329	-8.54329	0	0			C926U_MRP1	0.928348	0.938412	1.49981	1.09324		1.28053	0.933338	0.187291	0.159897
2	TER1_C926U input	TER1	17.8347
2	TER1_C926U input	TER1-pre	19.2647
2	TER1_C926U input	MRP1	18.3565
2	TER1_C926U IP	TER1	15.4699	-2.36484	2.40364	-2.40364
2	TER1_C926U IP	TER1-pre	19.3	0.0353203	-0.173538	0.173538
2	TER1_C926U IP	MRP1	9.90489	-8.45158	0.0917072	-0.0917072
3	TER1_WT input	TER1	18.4808
3	TER1_WT input	TER1-pre	19.8387
3	TER1_WT input	MRP1	17.7521
3	TER1_WT IP	TER1	16.2161	-2.26472	0	0
3	TER1_WT IP	TER1-pre	23.6346	3.79592	0	0
3	TER1_WT IP	MRP1	12.1693	-5.58273	0	0
3	TER1_C926U input	TER1	17.5361
3	TER1_C926U input	TER1-pre	18.9597
3	TER1_C926U input	MRP1	17.7292
3	TER1_C926U IP	TER1	17.5436	0.0074749	2.27219	-2.27219
3	TER1_C926U IP	TER1-pre	22.3199	3.36026	-0.435663	0.435663
3	TER1_C926U IP	MRP1	11.5617	-6.16751	-0.584781	0.584781

## Sheet: HA-Pop100 IP
Replicate	Sample	Target	Ct	IP-input (dCT)	ddCT	-ddCT			Note: all the mean, SEM calculations and statistical analyses were performed in log2 scale (using -ddCT) and then converted to fold for the final figure
1	TER1_WT input	TER1	18.9664
1	TER1_WT input	TER1-pre	20.8246						in log2 scale
1	TER1_WT input	MRP1	16.3252							Rep1	Rep2	Rep3	Mean	sem	Mean+sem	Mean-sem	p-value (unpaired t-test, uneuqal variance, C926U to WT)
1	TER1_WT IP	TER1	19.9585	0.992088	0	0			WT_TER1	0	0	0	0	0	0	0
1	TER1_WT IP	TER1-pre	28.1187	7.29406	0	0			WT_TER1-pre	0	0	0	0	0	0	0
1	TER1_WT IP	MRP1	13.8109	-2.51429	0	0			WT_MRP1	0	0	0	0	0	0	0
1	TER1_C926U input	TER1	18.6584						TER1	-4.32258	-3.6936	-4.63099	-4.21572	0.275826	-3.9399	-4.49155	0.00425351	**
1	TER1_C926U input	TER1-pre	20.2415						TER1-pre	-1.63273	-1.67585	-1.6163	-1.64163	0.0177546	-1.62387	-1.65938	0.000116949	***
1	TER1_C926U input	MRP1	16.4						MRP1	-0.52282	0.438601	-0.887889	-0.324036	0.395614	0.0715778	-0.71965	0.498819	n.s.
1	TER1_C926U IP	TER1	23.9731	5.31467	4.32258	-4.32258
1	TER1_C926U IP	TER1-pre	29.1683	8.9268	1.63273	-1.63273			in fold
1	TER1_C926U IP	MRP1	14.4085	-1.99147	0.52282	-0.52282				Rep1	Rep2	Rep3	Mean	sem	Mean+sem	Mean-sem	Positive error bar	Negative error bar
2	TER1_WT input	TER1	18.8893						WT_TER1	1	1	1	1		1	1	0	0
2	TER1_WT input	TER1-pre	20.7637						WT_TER1-pre	1	1	1	1		1	1	0	0
2	TER1_WT input	MRP1	16.2897						WT_MRP1	1	1	1	1		1	1	0	0
2	TER1_WT IP	TER1	19.6562	0.766853	0	0			C926U_TER1	0.0499773	0.0772886	0.0403583	0.0538196		0.0651587	0.0444538	0.0113391	0.00936583
2	TER1_WT IP	TER1-pre	27.3396	6.57593	0	0			C926U_TER1-pre	0.322476	0.312983	0.32617	0.320495		0.324463	0.316575	0.00396856	0.00392002
2	TER1_WT IP	MRP1	13.7725	-2.51719	0	0			C926U_MRP1	0.69601	1.35529	0.540404	0.798832		1.05087	0.607245	0.252033	0.191587
2	TER1_C926U input	TER1	18.7671
2	TER1_C926U input	TER1-pre	20.1306
2	TER1_C926U input	MRP1	16.5723
2	TER1_C926U IP	TER1	23.2276	4.46045	3.6936	-3.6936
2	TER1_C926U IP	TER1-pre	28.3824	8.25177	1.67585	-1.67585
2	TER1_C926U IP	MRP1	13.6165	-2.95579	-0.438601	0.438601
3	TER1_WT input	TER1	18.7404
3	TER1_WT input	TER1-pre	20.1404
3	TER1_WT input	MRP1	15.9426
3	TER1_WT IP	TER1	23.3574	4.617	0	0
3	TER1_WT IP	TER1-pre	31.3339	11.1935	0	0
3	TER1_WT IP	MRP1	18.0855	2.14286	0	0
3	TER1_C926U input	TER1	18.392
3	TER1_C926U input	TER1-pre	19.6102
3	TER1_C926U input	MRP1	15.9932
3	TER1_C926U IP	TER1	27.64	9.24799	4.63099	-4.63099
3	TER1_C926U IP	TER1-pre	32.42	12.8098	1.6163	-1.6163
3	TER1_C926U IP	MRP1	19.024	3.03075	0.887889	-0.887889
