# Supplementary material for: RNase P/MRP subunits chaperone telomerase holoenzyme assembly in fission yeast
Source: EMBO Rep. 2026 Apr 28;27(12):3277–302. doi: 10.1038/s44319-026-00782-9 (PMC13303942; doi:10.1038/s44319-026-00782-9)
Supplement: Supplementary file 6 — Source data Fig. 4 [file 44319_2026_782_MOESM6_ESM.zip]

Archive with 14 entries (10 files):
- Figure 4/
- Figure 4/.DS_Store
- __MACOSX/Figure 4/._.DS_Store
- Figure 4/4B/
- Figure 4/4C/
- Figure 4/4A/
- Figure 4/4B/qPCR_4B.xlsx
- __MACOSX/Figure 4/4B/._qPCR_4B.xlsx
- Figure 4/4C/TAA_1.tif
- __MACOSX/Figure 4/4C/._TAA_1.tif
- Figure 4/4C/TAA_2_Trt1 IP.tif
- __MACOSX/Figure 4/4C/._TAA_2_Trt1 IP.tif
- Figure 4/4A/Telomeric Southern.tif
- __MACOSX/Figure 4/4A/._Telomeric Southern.tif
