# Supplementary material for: RNase P/MRP subunits chaperone telomerase holoenzyme assembly in fission yeast
Source: EMBO Rep. 2026 Apr 28;27(12):3277–302. doi: 10.1038/s44319-026-00782-9 (PMC13303942; doi:10.1038/s44319-026-00782-9)
Supplement: Supplementary file 6 — Source data Fig. 4 [file 44319_2026_782_MOESM6_ESM.zip › Figure 4/4B/qPCR_4B.xlsx]

## Sheet: total RNA
Replicate	Sample	Target	Ct	dCT (target-ref)	WT mean	ddCT (normalize to WT mean)	-ddCT		Note: all the mean, SEM calculations and statistical analyses were performed in log2 scale (using -ddCT) and then converted to fold for the final figure
1	WT	Act1	14.3029
1	WT	His1	17.7201						in log2
1	WT	TER1	19.339	3.32755	3.3268	0.000750062	-0.000750062			Rep1	Rep2	Rep3	Mean	SEM	Mean+SEM	Mean-SEM	p-value (unpaired t-test, uneuqal variance, C926U to WT)
1	WT	TER1-pre	24.1651	8.15358	8.1669	-0.0133245	0.0133245		WT_TER1	-0.000750062	-0.012069	0.012819	-1.4803e-16	0.00719433	0.00719433	-0.00719433
2	WT	Act1	14.1327						WT_TER1-pre	0.0133245	-0.0511931	0.0378686	0	0.0265591	0.0265591	-0.0265591
2	WT	His1	17.5733						C926U_TER1	-0.270517	-0.256063	-0.177395	-0.234658	0.0289342	-0.205724	-0.263592	0.0111673	*
2	WT	TER1	19.1919	3.33887		0.012069	-0.012069		C926U_TER1-pre	0.234982	0.452743	0.422809	0.370178	0.0681482	0.438326	0.30203	0.0209657	*
2	WT	TER1-pre	24.0711	8.2181		0.0511931	-0.0511931
3	WT	Act1	14.0324						in fold
3	WT	His1	17.4873							Rep1	Rep2	Rep3	Mean		Mean+sem	Mean-sem	positive error bar	negative error bar
3	WT	TER1	19.0738	3.31398		-0.012819	0.012819		WT_TER1	0.99948	0.991669	1.00893	1		1.005	0.995026	0.00499918	0.00497432
3	WT	TER1-pre	23.8889	8.12903		-0.0378686	0.0378686		WT_TER1-pre	1.00928	0.965138	1.0266	1		1.01858	0.981759	0.0185798	0.0182409
1	C926U	Act1	14.1012						C926U_TER1	0.829022	0.83737	0.884299	0.849886		0.867103	0.833011	0.0172171	0.0168753
1	C926U	His1	17.6439						C926U_TER1-pre	1.17689	1.36864	1.34054	1.29251		1.35503	1.23288	0.062519	0.0596345
1	C926U	TER1	19.4699	3.59731		0.270517	-0.270517
1	C926U	TER1-pre	23.8045	7.93192		-0.234982	0.234982
2	C926U	Act1	14.5219
2	C926U	His1	17.941
2	C926U	TER1	19.8143	3.58286		0.256063	-0.256063
2	C926U	TER1-pre	23.9456	7.71416		-0.452743	0.452743
3	C926U	Act1	14.314
3	C926U	His1	17.8275
3	C926U	TER1	19.5749	3.50419		0.177395	-0.177395
3	C926U	TER1-pre	23.8148	7.74409		-0.422809	0.422809
