# Supplementary material for: RNase P/MRP subunits chaperone telomerase holoenzyme assembly in fission yeast
Source: EMBO Rep. 2026 Apr 28;27(12):3277–302. doi: 10.1038/s44319-026-00782-9 (PMC13303942; doi:10.1038/s44319-026-00782-9)
Supplement: Supplementary file 7 — Source data Fig. 5 [file 44319_2026_782_MOESM7_ESM.zip]

Archive with 20 entries (14 files):
- Figure 5/
- Figure 5/5A/
- Figure 5/.DS_Store
- __MACOSX/Figure 5/._.DS_Store
- Figure 5/5C/
- Figure 5/5D/
- Figure 5/5E/
- Figure 5/5B/
- Figure 5/5A/qPCR_5A.xlsx
- __MACOSX/Figure 5/5A/._qPCR_5A.xlsx
- Figure 5/5C/qPCR_5C.xlsx
- __MACOSX/Figure 5/5C/._qPCR_5C.xlsx
- Figure 5/5D/qPCR_5D.xlsx
- __MACOSX/Figure 5/5D/._qPCR_5D.xlsx
- Figure 5/5E/qPCR_5E.xlsx
- __MACOSX/Figure 5/5E/._qPCR_5E.xlsx
- Figure 5/5B/.DS_Store
- __MACOSX/Figure 5/5B/._.DS_Store
- Figure 5/5B/qPCR_5B.xlsx
- __MACOSX/Figure 5/5B/._qPCR_5B.xlsx
