# Supplementary material for: RNase P/MRP subunits chaperone telomerase holoenzyme assembly in fission yeast
Source: EMBO Rep. 2026 Apr 28;27(12):3277–302. doi: 10.1038/s44319-026-00782-9 (PMC13303942; doi:10.1038/s44319-026-00782-9)
Supplement: Supplementary file 7 — Source data Fig. 5 [file 44319_2026_782_MOESM7_ESM.zip › Figure 5/5A/qPCR_5A.xlsx]

## Sheet: Smb1-cMyc IP
Replicate	Sample	Target	Ct	IP-input (dCT)	ddCT	-ddCT			Note: all the mean, SEM calculations and statistical analyses were performed in log2 scale (using -ddCT) and then converted to fold for the final figure
1	TER1_WT input	TER1	17.9695
1	TER1_WT input	TER1-pre	19.5858						in log2 scale
1	TER1_WT input	U1	12.8107							Rep1	Rep2	Rep3	Mean	sem	Mean+sem	Mean-sem	p-value (unpaired t-test, uneuqal variance, C926U to WT)
1	TER1_WT IP	TER1	14.8278	-3.14176	0	0			WT_TER1	0	0	0	0	0	0	0
1	TER1_WT IP	TER1-pre	16.6469	-2.93891	0	0			WT_TER1-pre	0	0	0	0	0	0	0
1	TER1_WT IP	U1	5.6002	-7.21052	0	0			WT_MRP1	0	0	0	0	0	0	0
1	TER1_C926U input	TER1	18.1547						C926U_TER1	-0.0268888	0.37382	0.0767365	0.141223	0.120084	0.261307	0.0211382	0.360613	n.s.
1	TER1_C926U input	TER1-pre	19.4099						C926U_TER1-pre	-0.0053215	0.531372	0.217054	0.247702	0.155686	0.403388	0.0920156	0.252582	n.s.
1	TER1_C926U input	U1	12.4295						C926U_MRP1	-0.534966	-0.14795	-0.343315	-0.342077	0.111724	-0.230354	-0.453801	0.0921611	n.s.
1	TER1_C926U IP	TER1	15.0399	-3.11487	0.0268888	-0.0268888
1	TER1_C926U IP	TER1-pre	16.4763	-2.93359	0.0053215	-0.0053215			in fold
1	TER1_C926U IP	U1	5.75398	-6.67555	0.534966	-0.534966				Rep1	Rep2	Rep3	Mean		Mean+sem	Mean-sem	positive error bar	negative error bar
2	TER1_WT input	TER1	18.3349						WT_TER1	1	1	1	1		1	1	0	0
2	TER1_WT input	TER1-pre	20.3839						WT_TER1-pre	1	1	1	1		1	1	0	0
2	TER1_WT input	U1	13.68						WT_MRP1	1	1	1	1		1	1	0	0
2	TER1_WT IP	TER1	14.5981	-3.73684	0	0			C926U_TER1	0.981535	1.29578	1.05463	1.10284		1.19856	1.01476	0.0957248	0.0880796
2	TER1_WT IP	TER1-pre	16.7931	-3.59081	0	0			C926U_TER1-pre	0.996318	1.4453	1.16236	1.18731		1.32261	1.06586	0.135296	0.121456
2	TER1_WT IP	U1	5.25617	-8.42387	0	0			C926U_MRP1	0.690175	0.902532	0.788228	0.788905		0.852426	0.730117	0.0635213	0.0587878
2	TER1_C926U input	TER1	18.2938
2	TER1_C926U input	TER1-pre	20.0977
2	TER1_C926U input	U1	13.3502
2	TER1_C926U IP	TER1	14.1831	-4.11066	-0.37382	0.37382
2	TER1_C926U IP	TER1-pre	15.9756	-4.12219	-0.531372	0.531372
2	TER1_C926U IP	U1	5.07425	-8.27592	0.14795	-0.14795
3	TER1_WT input	TER1	18.0516
3	TER1_WT input	TER1-pre	19.8129
3	TER1_WT input	U1	12.5325
3	TER1_WT IP	TER1	17.6825	-0.369072	0	0
3	TER1_WT IP	TER1-pre	19.7605	-0.0523624	0	0
3	TER1_WT IP	U1	8.47181	-4.06073	0	0
3	TER1_C926U input	TER1	17.8723
3	TER1_C926U input	TER1-pre	19.345
3	TER1_C926U input	U1	12.0842
3	TER1_C926U IP	TER1	17.4265	-0.445808	-0.0767365	0.0767365
3	TER1_C926U IP	TER1-pre	19.0756	-0.269417	-0.217054	0.217054
3	TER1_C926U IP	U1	8.3668	-3.71741	0.343315	-0.343315
