# Supplementary material for: RNase P/MRP subunits chaperone telomerase holoenzyme assembly in fission yeast
Source: EMBO Rep. 2026 Apr 28;27(12):3277–302. doi: 10.1038/s44319-026-00782-9 (PMC13303942; doi:10.1038/s44319-026-00782-9)
Supplement: Supplementary file 7 — Source data Fig. 5 [file 44319_2026_782_MOESM7_ESM.zip › Figure 5/5C/qPCR_5C.xlsx]

## Sheet: FLAG-Pof8 IP
Replicate	Sample	Target	Ct	IP-input (dCT)	ddCT	-ddCT			Note: all the mean, SEM calculations and statistical analyses were performed in log2 scale (using -ddCT) and then converted to fold for the final figure
1	TER1_WT input	TER1	18.1126
1	TER1_WT IP	TER1	13.5273	-4.58528	0	0			in log2 scale
1	TER1_C926U input	TER1	19.7993							Rep1	Rep2	Rep3	Mean	sem	Mean+sem	Mean-sem	p-value (unpaired t-test, uneuqal variance, C926U to WT)
1	TER1_C926U IP	TER1	18.8152	-0.984083	3.6012	-3.6012			WT_TER1	0	0	0	0	0	0	0
2	TER1_WT input	TER1	18.4429						C926U_TER1	-3.6012	-3.52452	-2.96504	-3.36359	0.2005	-3.16309	-3.56409	0.00353442	**
2	TER1_WT IP	TER1	15.1562	-3.28672	0	0
2	TER1_C926U input	TER1	19.768						in fold
2	TER1_C926U IP	TER1	20.0058	0.237797	3.52452	-3.52452				Rep1	Rep2	Rep3	Mean	sem	Mean+sem	Mean-sem	positive error bar	negative error bar
3	TER1_WT input	TER1	17.1818						WT_TER1	1	1	1	1		1	1	0	0
3	TER1_WT IP	TER1	19.8226	2.64079	0	0			C926_TER1	0.0824006	0.0868988	0.128066	0.0971538		0.111639	0.084548	0.0144853	0.0126058
3	TER1_C926U input	TER1	18.8837
3	TER1_C926U IP	TER1	24.4895	5.60583	2.96504	-2.96504
