# Supplementary material for: RNase P/MRP subunits chaperone telomerase holoenzyme assembly in fission yeast
Source: EMBO Rep. 2026 Apr 28;27(12):3277–302. doi: 10.1038/s44319-026-00782-9 (PMC13303942; doi:10.1038/s44319-026-00782-9)
Supplement: Supplementary file 7 — Source data Fig. 5 [file 44319_2026_782_MOESM7_ESM.zip › Figure 5/5D/qPCR_5D.xlsx]

## Sheet: Trt1-V5 IP
Replicate	Sample	Target	Ct	IP-input (dCT)	ddCT	-ddCT			Note: all the mean, SEM calculations and statistical analyses were performed in log2 scale (using -ddCT) and then converted to fold for the final figure
1	TER1_WT input	TER1	17.7006
1	TER1_WT IP	TER1	12.8849	-4.8157	0	0			in log2 scale
1	TER1_C926U input	TER1	18.071							Rep1	Rep2	Rep3	Mean	sem	Mean+sem	Mean-sem	p-value (unpaired t-test, uneuqal variance, C926U to WT)
1	TER1_C926U IP	TER1	15.1009	-2.97006	1.84564	-1.84564			WT_TER1	0	0	0	0	0	0	0
2	TER1_WT input	TER1	17.7045						C926U_TER1	-1.84564	-2.28858	-2.85263	-2.32895	0.291393	-2.03756	-2.62034	0.0152962	*
2	TER1_WT IP	TER1	14.479	-3.22548	0	0
2	TER1_C926U input	TER1	18.1015						in fold
2	TER1_C926U IP	TER1	17.1646	-0.936897	2.28858	-2.28858				Rep1	Rep2	Rep3	Mean	sem	Mean+sem	Mean-sem	positive error bar	negative error bar
3	TER1_WT input	TER1	17.6743						WT_TER1	1	1	1	1		1	1	0	0
3	TER1_WT IP	TER1	14.801	-2.87334	0	0			C926_TER1	0.278232	0.204677	0.138444	0.199029		0.243576	0.162629	0.044547	0.0363999
3	TER1_C926U input	TER1	18.135
3	TER1_C926U IP	TER1	18.1143	-0.0207119	2.85263	-2.85263
