# Supplementary material for: RNase P/MRP subunits chaperone telomerase holoenzyme assembly in fission yeast
Source: EMBO Rep. 2026 Apr 28;27(12):3277–302. doi: 10.1038/s44319-026-00782-9 (PMC13303942; doi:10.1038/s44319-026-00782-9)
Supplement: Supplementary file 7 — Source data Fig. 5 [file 44319_2026_782_MOESM7_ESM.zip › Figure 5/5E/qPCR_5E.xlsx]

## Sheet: Est1-cMyc IP
Replicate	Sample	Target	Ct	IP-input (dCT)	ddCT	-ddCT			Note: all the mean, SEM calculations and statistical analyses were performed in log2 scale (using -ddCT) and then converted to fold for the final figure
1	TER1_WT input	TER1	17.1838
1	TER1_WT IP	TER1	15.3943	-1.78941	0	0			in log2 scale
1	TER1_C926U input	TER1	17.3027							Rep1	Rep2	Rep3	Mean	sem	Mean+sem	Mean-sem	p-value (unpaired t-test, uneuqal variance, C926U to WT)
1	TER1_C926U IP	TER1	18.1613	0.858551	2.64796	-2.64796			WT_TER1	0	0	0	0	0	0	0
2	TER1_WT input	TER1	17.2865						C926U_TER1	-2.64796	-2.51568	-3.3169	-2.82685	0.247986	-2.57886	-3.07483	0.00760801	**
2	TER1_WT IP	TER1	15.0935	-2.19294	0	0
2	TER1_C926U input	TER1	17.0599						in fold
2	TER1_C926U IP	TER1	17.3827	0.322733	2.51568	-2.51568				Rep1	Rep2	Rep3	Mean	sem	Mean+sem	Mean-sem	positive error bar	negative error bar
3	TER1_WT input	TER1	18.544						WT_TER1	1	1	1	1		1	1	0	0
3	TER1_WT IP	TER1	15.9204	-2.62362	0	0			C926_TER1	0.159545	0.174866	0.100349	0.14094		0.167373	0.118682	0.026433	0.0222585
3	TER1_C926U input	TER1	17.9316
3	TER1_C926U IP	TER1	18.6249	0.693281	3.3169	-3.3169
