# Supplementary material for: RNase P/MRP subunits chaperone telomerase holoenzyme assembly in fission yeast
Source: EMBO Rep. 2026 Apr 28;27(12):3277–302. doi: 10.1038/s44319-026-00782-9 (PMC13303942; doi:10.1038/s44319-026-00782-9)
Supplement: Supplementary file 7 — Source data Fig. 5 [file 44319_2026_782_MOESM7_ESM.zip › Figure 5/5B/qPCR_5B.xlsx]

## Sheet: FLAG-Pof8 IP
Replicate	Sample	Target	Ct	IP-input (dCT)	ddCT	-ddCT			Note: all the mean, SEM calculations and statistical analyses were performed in log2 scale (using -ddCT) and then converted to fold for the final figure
1	TER1_WT input	TER1	17.3605
1	TER1_WT input	U6	10.9707						in log2 scale
1	TER1_WT IP	TER1	13.6089	-3.75158	0	0				Rep1	Rep2	Rep3	Mean	sem	Mean+sem	Mean-sem	p-value (unpaired t-test, uneuqal variance, C926U to WT)
1	TER1_WT IP	U6	9.06749	-1.9032	0	0			WT_TER1	0	0	0	0	0	0	0
1	TER1_C926U input	TER1	18.0884						WT_U6	0	0	0	0	0	0	0
1	TER1_C926U input	U6	11.2105						C926U_TER1	-1.25813	-1.03753	-1.36316	-1.21961	0.0959533	-1.12365	-1.31556	0.00613297	**
1	TER1_C926U IP	TER1	15.595	-2.49345	1.25813	-1.25813			C926U_U6	-0.00756359	0.462217	0.0104923	0.155049	0.153673	0.308721	0.00137595	0.419219	n.s.
1	TER1_C926U IP	U6	9.31489	-1.89564	0.00756359	-0.00756359
2	TER1_WT input	TER1	18.2555						in fold
2	TER1_WT input	U6	12.2838							Rep1	Rep2	Rep3	Mean		Mean+sem	Mean-sem	positive error bar	negative error bar
2	TER1_WT IP	TER1	12.9098	-5.3457	0	0			WT_TER1	1	1	1	1		1	1	0	0
2	TER1_WT IP	U6	8.4212	-3.86258	0	0			WT_U6	1	1	1	1		1	1	0	0
2	TER1_C926U input	TER1	18.8546						C926U_TER1	0.418087	0.48716	0.38873	0.4294		0.45893	0.40177	0.0295304	0.0276303
2	TER1_C926U input	U6	12.3002						C926U_U6	0.994771	1.37766	1.0073	1.11346		1.23861	1.00095	0.12515	0.112505
2	TER1_C926U IP	TER1	14.5464	-4.30817	1.03753	-1.03753
2	TER1_C926U IP	U6	7.9754	-4.32479	-0.462217	0.462217
3	TER1_WT input	TER1	18.2088
3	TER1_WT input	U6	11.837
3	TER1_WT IP	TER1	12.6229	-5.58589	0	0
3	TER1_WT IP	U6	7.99545	-3.84157	0	0
3	TER1_C926U input	TER1	18.6237
3	TER1_C926U input	U6	11.8417
3	TER1_C926U IP	TER1	14.4009	-4.22273	1.36316	-1.36316
3	TER1_C926U IP	U6	7.98959	-3.85206	-0.0104923	0.0104923
