# Supplementary material for: RNase P/MRP subunits chaperone telomerase holoenzyme assembly in fission yeast
Source: EMBO Rep. 2026 Apr 28;27(12):3277–302. doi: 10.1038/s44319-026-00782-9 (PMC13303942; doi:10.1038/s44319-026-00782-9)
Supplement: Supplementary file 9 — Source data Fig. 7 [file 44319_2026_782_MOESM9_ESM.zip]

Archive with 9 entries (6 files):
- Figure 7/
- Figure 7/.DS_Store
- __MACOSX/Figure 7/._.DS_Store
- Figure 7/7C/
- Figure 7/7A and 7B/
- Figure 7/7C/qPCR_7C.xlsx
- __MACOSX/Figure 7/7C/._qPCR_7C.xlsx
- Figure 7/7A and 7B/README.rtf
- __MACOSX/Figure 7/7A and 7B/._README.rtf
