# Supplementary material for: RNase P/MRP subunits chaperone telomerase holoenzyme assembly in fission yeast
Source: EMBO Rep. 2026 Apr 28;27(12):3277–302. doi: 10.1038/s44319-026-00782-9 (PMC13303942; doi:10.1038/s44319-026-00782-9)
Supplement: Supplementary file 9 — Source data Fig. 7 [file 44319_2026_782_MOESM9_ESM.zip › Figure 7/7C/qPCR_7C.xlsx]

## Sheet: FLAG-Pop6 IP
Replicate	Sample	Target	Ct	IP-input (dCT)	ddCT	-ddCT			Note: all the mean, SEM calculations and statistical analyses were performed in log2 scale (using -ddCT) and then converted to fold for the final figure
1	WT input	TER1	19.0401
1	WT input	MRP1	17.7163						pof8∆/pof8+ in log2 scale
1	WT IP	TER1	11.9451	-7.09501	0	0				Rep1	Rep2	Rep3	Mean	sem	Mean+sem	Mean-sem	p-value (unpaired t-test, uneuqal variance, mut to WT)
1	WT IP	MRP1	7.62764	-10.0887	0	0			WT_TER1	0	0	0	0	0	0	0
1	pof8∆ input	TER1	21.0076						WT_TER1-pre	0	0	0	0	0	0	0
1	pof8∆ input	MRP1	17.6969						pof8∆_TER1	-1.01149	-0.906303	-0.849532	-0.922441	0.0474441	-0.874997	-0.969885	0.00263492	**
1	pof8∆ IP	TER1	14.9241	-6.08352	1.01149	-1.01149			pof8∆_MRP1	-0.180617	-0.0750019	-0.141819	-0.132479	0.0308441	-0.101635	-0.163324	0.0501623	n.s.
1	pof8∆ IP	MRP1	7.78884	-9.90805	0.180617	-0.180617
1	trt1∆ input	TER1	19.1767						in fold
1	trt1∆ input	MRP1	17.452							Rep1	Rep2	Rep3	Mean		Mean+sem	Mean-sem	positive error bar	negative error bar
1	trt1∆ IP	TER1	12.5082	-6.66855	0.426459	-0.426459			WT_TER1	1	1	1	1		1	1	0	0
1	trt1∆ IP	MRP1	7.6854	-9.76656	0.322104	-0.322104			WT_TER1-pre	1	1	1	1		1	1	0	0
1	est1∆ input	TER1	19.1748						pof8∆_TER1	0.496034	0.53355	0.554965	0.527616		0.545255	0.510547	0.0176395	0.0170688
1	est1∆ input	MRP1	17.6697						pof8∆_MRP1	0.882325	0.949341	0.906376	0.912262		0.931976	0.892966	0.0197137	0.0192967
1	est1∆ IP	TER1	12.3991	-6.77573	0.319281	-0.319281
1	est1∆ IP	MRP1	7.83085	-9.83885	0.249814	-0.249814
2	WT input	TER1	19.2273						trt1∆/trt1+ in log2 scale
2	WT input	MRP1	17.8242							Rep1	Rep2	Rep3	Mean	sem	Mean+sem	Mean-sem	p-value (unpaired t-test, uneuqal variance, mut to WT)
2	WT IP	TER1	12.0296	-7.19776	0	0			WT_TER1	0	0	0	0	0	0	0
2	WT IP	MRP1	7.79866	-10.0255	0	0			WT_TER1-pre	0	0	0	0	0	0	0
2	pof8∆ input	TER1	20.9007						trt1∆_TER1	-0.426459	-0.519101	-0.468502	-0.471354	0.0267813	-0.444572	-0.498135	0.00321273	**
2	pof8∆ input	MRP1	17.6861						trt1∆_MRP1	-0.322104	-0.0500181	0.235147	-0.0456586	0.160879	0.115221	-0.206538	0.803242	n.s.
2	pof8∆ IP	TER1	14.6092	-6.29146	0.906303	-0.906303
2	pof8∆ IP	MRP1	7.73554	-9.95053	0.0750019	-0.0750019			in fold
2	trt1∆ input	TER1	19.4538							Rep1	Rep2	Rep3	Mean		Mean+sem	Mean-sem	positive error bar	negative error bar
2	trt1∆ input	MRP1	17.828						WT_TER1	1	1	1	1		1	1	0	0
2	trt1∆ IP	TER1	12.7751	-6.67866	0.519101	-0.519101			WT_TER1-pre	1	1	1	1		1	1	0	0
2	trt1∆ IP	MRP1	7.85248	-9.97551	0.0500181	-0.0500181			pof8∆_TER1	0.744086	0.697807	0.722715	0.721287		0.734802	0.708021	0.0135146	0.013266
2	est1∆ input	TER1	19.1781						pof8∆_MRP1	0.799902	0.965924	1.17703	0.968847		1.08314	0.866614	0.114293	0.102233
2	est1∆ input	MRP1	17.5977
2	est1∆ IP	TER1	12.5898	-6.58829	0.609477	-0.609477
2	est1∆ IP	MRP1	7.74922	-9.84852	0.177008	-0.177008			pof8∆/pof8+ in log2 scale
3	WT input	TER1	18.9595							Rep1	Rep2	Rep3	Mean	sem	Mean+sem	Mean-sem	p-value (unpaired t-test, uneuqal variance, mut to WT)
3	WT input	MRP1	17.1861						WT_TER1	0	0	0	0	0	0	0
3	WT IP	TER1	12.9794	-5.9801	0	0			WT_TER1-pre	0	0	0	0	0	0	0
3	WT IP	MRP1	8.34657	-8.83951	0	0			est1∆_TER1	-0.319281	-0.609477	-0.647306	-0.525355	0.103614	-0.421741	-0.628969	0.540685	n.s.
3	pof8∆ input	TER1	20.9903						est1∆_MRP1	-0.249814	-0.177008	-0.406728	-0.27785	0.0677796	-0.21007	-0.34563	0.22069	n.s.
3	pof8∆ input	MRP1	17.1782
3	pof8∆ IP	TER1	15.8597	-5.13057	0.849532	-0.849532			in fold
3	pof8∆ IP	MRP1	8.48048	-8.69769	0.141819	-0.141819				Rep1	Rep2	Rep3	Mean		Mean+sem	Mean-sem	positive error bar	negative error bar
3	trt1∆ input	TER1	19.3254						WT_TER1	1	1	1	1		1	1	0	0
3	trt1∆ input	MRP1	17.5977						WT_TER1-pre	1	1	1	1		1	1	0	0
3	trt1∆ IP	TER1	13.8138	-5.5116	0.468502	-0.468502			pof8∆_TER1	0.801469	0.655434	0.638471	0.694788		0.746523	0.646638	0.0517351	0.0481498
3	trt1∆ IP	MRP1	8.52301	-9.07465	-0.235147	0.235147			pof8∆_MRP1	0.841005	0.884535	0.754332	0.824819		0.864495	0.786964	0.0396758	0.0378549
3	est1∆ input	TER1	19.0197
3	est1∆ input	MRP1	17.0423
3	est1∆ IP	TER1	13.6869	-5.33279	0.647306	-0.647306
3	est1∆ IP	MRP1	8.60955	-8.43278	0.406728	-0.406728

## Sheet: Pop7-HA IP
Replicate	Sample	Target	Ct	IP-input (dCT)	ddCT	-ddCT			Note: all the mean, SEM calculations and statistical analyses were performed in log2 scale (using -ddCT) and then converted to fold for the final figure
1	WT input	TER1	19.5614
1	WT input	MRP1	17.1407						pof8∆/pof8+ in log2 scale
1	WT IP	TER1	15.5583	-4.00308	0	0				Rep1	Rep2	Rep3	Mean	sem	Mean+sem	Mean-sem	p-value (unpaired t-test, uneuqal variance, mut to WT)
1	WT IP	MRP1	10.1868	-6.95393	0	0			WT_TER1	0	0	0	0	0	0	0
1	pof8∆ input	TER1	21.0065						WT_TER1-pre	0	0	0	0	0	0	0
1	pof8∆ input	MRP1	16.8201						pof8∆_TER1	-1.61383	-1.07432	-1.37213	-1.35343	0.156025	-1.1974	-1.50945	0.0130306	*
1	pof8∆ IP	TER1	18.6173	-2.38925	1.61383	-1.61383			pof8∆_MRP1	-0.15959	1.01457	0.0686081	0.307862	0.359441	0.667303	-0.051579	0.481962	n.s.
1	pof8∆ IP	MRP1	10.0258	-6.79434	0.15959	-0.15959
1	trt1∆ input	TER1	19.5475						in fold
1	trt1∆ input	MRP1	17.9328							Rep1	Rep2	Rep3	Mean		Mean+sem	Mean-sem	positive error bar	negative error bar
1	trt1∆ IP	TER1	16.8651	-2.68242	1.32066	-1.32066			WT_TER1	1	1	1	1		1	1	0	0
1	trt1∆ IP	MRP1	10.8525	-7.08028	-0.126353	0.126353			WT_TER1-pre	1	1	1	1		1	1	0	0
1	est1∆ input	TER1	19.4979						pof8∆_TER1	0.326729	0.474895	0.38632	0.391361		0.43606	0.351244	0.0446986	0.0401167
1	est1∆ input	MRP1	17.2678						pof8∆_MRP1	0.895279	2.0203	1.0487	1.23787		1.5881	0.96488	0.350229	0.272992
1	est1∆ IP	TER1	16.1308	-3.36709	0.635997	-0.635997
1	est1∆ IP	MRP1	10.1013	-7.16648	-0.212551	0.212551
2	WT input	TER1	19.6312						trt1∆/trt1+ in log2 scale
2	WT input	MRP1	17.306							Rep1	Rep2	Rep3	Mean	sem	Mean+sem	Mean-sem	p-value (unpaired t-test, uneuqal variance, mut to WT)
2	WT IP	TER1	15.8094	-3.82185	0	0			WT_TER1	0	0	0	0	0	0	0
2	WT IP	MRP1	10.3485	-6.9575	0	0			WT_TER1-pre	0	0	0	0	0	0	0
2	pof8∆ input	TER1	20.8343						trt1∆_TER1	-1.32066	-0.169016	-0.567027	-0.685568	0.337693	-0.347874	-1.02326	0.179462	n.s.
2	pof8∆ input	MRP1	17.3468						trt1∆_MRP1	0.126353	0.221629	0.337505	0.228496	0.0610508	0.289547	0.167445	0.0645526	n.s.
2	pof8∆ IP	TER1	18.0868	-2.74753	1.07432	-1.07432
2	pof8∆ IP	MRP1	9.3747	-7.97207	-1.01457	1.01457			in fold
2	trt1∆ input	TER1	19.949							Rep1	Rep2	Rep3	Mean		Mean+sem	Mean-sem	positive error bar	negative error bar
2	trt1∆ input	MRP1	17.379						WT_TER1	1	1	1	1		1	1	0	0
2	trt1∆ IP	TER1	16.2961	-3.65283	0.169016	-0.169016			WT_TER1-pre	1	1	1	1		1	1	0	0
2	trt1∆ IP	MRP1	10.1999	-7.17913	-0.221629	0.221629			pof8∆_TER1	0.400352	0.889449	0.675007	0.621761		0.785741	0.492003	0.16398	0.129758
2	est1∆ input	TER1	19.4618						pof8∆_MRP1	1.09153	1.16605	1.26357	1.17161		1.22226	1.12307	0.0506434	0.048545
2	est1∆ input	MRP1	17.5547
2	est1∆ IP	TER1	15.92	-3.54175	0.280097	-0.280097
2	est1∆ IP	MRP1	9.74807	-7.80666	-0.849162	0.849162			pof8∆/pof8+ in log2 scale
3	WT input	TER1	19.6683							Rep1	Rep2	Rep3	Mean	sem	Mean+sem	Mean-sem	p-value (unpaired t-test, uneuqal variance, mut to WT)
3	WT input	MRP1	18.131						WT_TER1	0	0	0	0	0	0	0
3	WT IP	TER1	15.1363	-4.53196	0	0			WT_TER1-pre	0	0	0	0	0	0	0
3	WT IP	MRP1	10.0548	-8.07624	0	0			est1∆_TER1	-0.635997	-0.280097	-0.208955	-0.375016	0.132096	-0.24292	-0.507113	0.10491	n.s.
3	pof8∆ input	TER1	21.0415						est1∆_MRP1	0.212551	0.849162	0.558401	0.540038	0.184003	0.724041	0.356035	0.0991295	n.s.
3	pof8∆ input	MRP1	17.7673
3	pof8∆ IP	TER1	17.8816	-3.15983	1.37213	-1.37213			in fold
3	pof8∆ IP	MRP1	9.62247	-8.14485	-0.0686081	0.0686081				Rep1	Rep2	Rep3	Mean		Mean+sem	Mean-sem	positive error bar	negative error bar
3	trt1∆ input	TER1	19.8631						WT_TER1	1	1	1	1		1	1	0	0
3	trt1∆ input	MRP1	18.5476						WT_TER1-pre	1	1	1	1		1	1	0	0
3	trt1∆ IP	TER1	15.8981	-3.96494	0.567027	-0.567027			pof8∆_TER1	0.643496	0.823536	0.865164	0.771097		0.845033	0.703629	0.0739366	0.0674675
3	trt1∆ IP	MRP1	10.1339	-8.41374	-0.337505	0.337505			pof8∆_MRP1	1.15874	1.80145	1.47264	1.45401		1.6518	1.2799	0.197791	0.174107
3	est1∆ input	TER1	19.637
3	est1∆ input	MRP1	18.1577
3	est1∆ IP	TER1	15.3139	-4.32301	0.208955	-0.208955
3	est1∆ IP	MRP1	9.52306	-8.63464	-0.558401	0.558401

## Sheet: HA-Pop100 IP
Replicate	Sample	Target	Ct	IP-input (dCT)	ddCT	-ddCT			Note: all the mean, SEM calculations and statistical analyses were performed in log2 scale (using -ddCT) and then converted to fold for the final figure
1	WT input	TER1	20.1547
1	WT input	MRP1	16.7289						pof8∆/pof8+ in log2 scale
1	WT IP	TER1	17.9788	-2.17587	0	0				Rep1	Rep2	Rep3	Mean	sem	Mean+sem	Mean-sem	p-value (unpaired t-test, uneuqal variance, mut to WT)
1	WT IP	MRP1	12.5327	-4.1962	0	0			WT_TER1	0	0	0	0	0	0	0
1	pof8∆ input	TER1	21.0868						WT_TER1-pre	0	0	0	0	0	0	0
1	pof8∆ input	MRP1	17.1558						pof8∆_TER1	-1.51275	-1.59709	-1.32263	-1.47749	0.0811671	-1.39632	-1.55866	0.00300435	**
1	pof8∆ IP	TER1	20.4237	-0.663114	1.51275	-1.51275			pof8∆_MRP1	0.556372	0.356318	0.647059	0.519916	0.0858861	0.605802	0.43403	0.02622	*
1	pof8∆ IP	MRP1	12.4033	-4.75257	-0.556372	0.556372
1	trt1∆ input	TER1	19.9216						in fold
1	trt1∆ input	MRP1	16.9218							Rep1	Rep2	Rep3	Mean		Mean+sem	Mean-sem	positive error bar	negative error bar
1	trt1∆ IP	TER1	18.1092	-1.8124	0.363466	-0.363466			WT_TER1	1	1	1	1		1	1	0	0
1	trt1∆ IP	MRP1	12.253	-4.66887	-0.472673	0.472673			WT_TER1-pre	1	1	1	1		1	1	0	0
1	est1∆ input	TER1	19.8286						pof8∆_TER1	0.350442	0.330543	0.399805	0.359113		0.379896	0.339467	0.0207831	0.0196461
1	est1∆ input	MRP1	17.1293						pof8∆_MRP1	1.47057	1.28015	1.56597	1.43387		1.52182	1.351	0.0879529	0.0828697
1	est1∆ IP	TER1	17.8955	-1.93308	0.242782	-0.242782
1	est1∆ IP	MRP1	12.7402	-4.38909	-0.192893	0.192893
2	WT input	TER1	19.9956						trt1∆/trt1+ in log2 scale
2	WT input	MRP1	16.5052							Rep1	Rep2	Rep3	Mean	sem	Mean+sem	Mean-sem	p-value (unpaired t-test, uneuqal variance, mut to WT)
2	WT IP	TER1	17.2726	-2.723	0	0			WT_TER1	0	0	0	0	0	0	0
2	WT IP	MRP1	11.7779	-4.72736	0	0			WT_TER1-pre	0	0	0	0	0	0	0
2	pof8∆ input	TER1	20.9801						trt1∆_TER1	-0.363466	-0.961651	-0.542101	-0.622406	0.177288	-0.445118	-0.799694	0.0724308	n.s.
2	pof8∆ input	MRP1	17.0402						trt1∆_MRP1	0.472673	-0.0213297	0.383967	0.278437	0.152055	0.430491	0.126382	0.208553	n.s.
2	pof8∆ IP	TER1	19.8542	-1.12592	1.59709	-1.59709
2	pof8∆ IP	MRP1	11.9565	-5.08368	-0.356318	0.356318			in fold
2	trt1∆ input	TER1	19.652							Rep1	Rep2	Rep3	Mean		Mean+sem	Mean-sem	positive error bar	negative error bar
2	trt1∆ input	MRP1	16.6548						WT_TER1	1	1	1	1		1	1	0	0
2	trt1∆ IP	TER1	17.8906	-1.76135	0.961651	-0.961651			WT_TER1-pre	1	1	1	1		1	1	0	0
2	trt1∆ IP	MRP1	11.9488	-4.70603	0.0213297	-0.0213297			pof8∆_TER1	0.777295	0.513469	0.68677	0.649587		0.734524	0.574471	0.0849375	0.0751157
2	est1∆ input	TER1	19.7672						pof8∆_MRP1	1.38768	0.985324	1.30493	1.21288		1.34769	1.09155	0.134813	0.121327
2	est1∆ input	MRP1	17.0964
2	est1∆ IP	TER1	17.5304	-2.23677	0.486231	-0.486231
2	est1∆ IP	MRP1	12.3225	-4.77387	-0.0465101	0.0465101			pof8∆/pof8+ in log2 scale
3	WT input	TER1	20.1039							Rep1	Rep2	Rep3	Mean	sem	Mean+sem	Mean-sem	p-value (unpaired t-test, uneuqal variance, mut to WT)
3	WT input	MRP1	16.5689						WT_TER1	0	0	0	0	0	0	0
3	WT IP	TER1	17.5938	-2.51003	0	0			WT_TER1-pre	0	0	0	0	0	0	0
3	WT IP	MRP1	11.9612	-4.60772	0	0			est1∆_TER1	-0.242782	-0.486231	0.252322	-0.158897	0.217289	0.0583916	-0.376185	0.540685	n.s.
3	pof8∆ input	TER1	21.0229						est1∆_MRP1	0.192893	0.0465101	0.550651	0.263351	0.149736	0.413087	0.113615	0.22069	n.s.
3	pof8∆ input	MRP1	17.1203
3	pof8∆ IP	TER1	19.8355	-1.1874	1.32263	-1.32263			in fold
3	pof8∆ IP	MRP1	11.8655	-5.25478	-0.647059	0.647059				Rep1	Rep2	Rep3	Mean		Mean+sem	Mean-sem	positive error bar	negative error bar
3	trt1∆ input	TER1	19.8373						WT_TER1	1	1	1	1		1	1	0	0
3	trt1∆ input	MRP1	16.7894						WT_TER1-pre	1	1	1	1		1	1	0	0
3	trt1∆ IP	TER1	17.8694	-1.96793	0.542101	-0.542101			pof8∆_TER1	0.845114	0.713888	1.19112	0.89571		1.0413	0.770472	0.145595	0.125238
3	trt1∆ IP	MRP1	11.7977	-4.99169	-0.383967	0.383967			pof8∆_MRP1	1.14305	1.03276	1.46475	1.20026		1.33153	1.08194	0.131269	0.118328
3	est1∆ input	TER1	19.9865
3	est1∆ input	MRP1	17.0727
3	est1∆ IP	TER1	17.2241	-2.76236	-0.252322	0.252322
3	est1∆ IP	MRP1	11.9144	-5.15837	-0.550651	0.550651
