# Supplementary material for: RNase P/MRP subunits chaperone telomerase holoenzyme assembly in fission yeast
Source: EMBO Rep. 2026 Apr 28;27(12):3277–302. doi: 10.1038/s44319-026-00782-9 (PMC13303942; doi:10.1038/s44319-026-00782-9)
Supplement: Supplementary file 10 — Source Data Appendix S2B [file 44319_2026_782_MOESM10_ESM.zip]

Archive with 29 entries (28 files):
- Source data_Appendix S2B/
- Source data_Appendix S2B/A_G418_dilution 2.png
- __MACOSX/Source data_Appendix S2B/._A_G418_dilution 2.png
- Source data_Appendix S2B/.DS_Store
- __MACOSX/Source data_Appendix S2B/._.DS_Store
- Source data_Appendix S2B/A_G418_dilution 3.png
- __MACOSX/Source data_Appendix S2B/._A_G418_dilution 3.png
- Source data_Appendix S2B/B_G418_dilution 1.png
- __MACOSX/Source data_Appendix S2B/._B_G418_dilution 1.png
- Source data_Appendix S2B/B_G418_dilution 3.png
- __MACOSX/Source data_Appendix S2B/._B_G418_dilution 3.png
- Source data_Appendix S2B/A_G418_dilution 1.png
- __MACOSX/Source data_Appendix S2B/._A_G418_dilution 1.png
- Source data_Appendix S2B/B_G418_dilution 2.png
- __MACOSX/Source data_Appendix S2B/._B_G418_dilution 2.png
- Source data_Appendix S2B/A_YEA_dilution 3.png
- __MACOSX/Source data_Appendix S2B/._A_YEA_dilution 3.png
- Source data_Appendix S2B/A_YEA_dilution 2.png
- __MACOSX/Source data_Appendix S2B/._A_YEA_dilution 2.png
- Source data_Appendix S2B/A_YEA_dilution 1.png
- __MACOSX/Source data_Appendix S2B/._A_YEA_dilution 1.png
- Source data_Appendix S2B/B_YEA_dilution 1.png
- __MACOSX/Source data_Appendix S2B/._B_YEA_dilution 1.png
- Source data_Appendix S2B/B_YEA_dilution 2.png
- __MACOSX/Source data_Appendix S2B/._B_YEA_dilution 2.png
- Source data_Appendix S2B/B_YEA_dilution 3.png
- __MACOSX/Source data_Appendix S2B/._B_YEA_dilution 3.png
- Source data_Appendix S2B/colony counting.xlsx
- __MACOSX/Source data_Appendix S2B/._colony counting.xlsx
