# Supplementary material for: RNase P/MRP subunits chaperone telomerase holoenzyme assembly in fission yeast
Source: EMBO Rep. 2026 Apr 28;27(12):3277–302. doi: 10.1038/s44319-026-00782-9 (PMC13303942; doi:10.1038/s44319-026-00782-9)
Supplement: Supplementary file 10 — Source Data Appendix S2B [file 44319_2026_782_MOESM10_ESM.zip › Source data_Appendix S2B/colony counting.xlsx]

## Sheet: Sheet1
A	YEA plates	YEA+G418
dilution 1	205	0
dilution 2	21	0
dilution 3	4	0
total	230	0
B	YEA plates	YEA+G418
dilution 1	84	0
dilution 2	8	0
dilution 3	1	0
total	93	0
